# Supplementary material for: Development and Progression of Bovine Respiratory Disease Measured Using Clinical Respiratory Scoring and Thoracic Ultrasonography in Preweaned Calves on Dairy Farms in the United Kingdom: A Prospective Cohort Study
Source: Animals (Basel). 2025 Jan 27;15(3):360. doi: 10.3390/ani15030360 (PMC11816342; doi:10.3390/ani15030360)
Supplement: Supplementary file 1 [file animals-15-00360-s001.zip]

Archive with 1 entries (1 files):
- animals-3356859-supplementary.pdf
